# Supplementary material for: Cholangiogenic potential of human deciduous pulp stem cell-converted hepatocyte-like cells
Source: Stem Cell Res Ther. 2021 Jan 13;12:57. doi: 10.1186/s13287-020-02113-8 (PMC7805240; doi:10.1186/s13287-020-02113-8)
Supplement: Supplementary file 1 — Additional file 1. Supplementary Methods. Supplementary References. Supplementary Table 1. The list of specific antibodies used for flow cytometry. Supplementary Table 2. Specific antibodies for immunohistochemistry and immunofluorescence. Supplementary Table 3. List of TaqMan probes for human genes. Supplementary Table 4. List of TaqMan probes for mouse genes. Supplementary Fig. 1. Characterization of stem cells from human exfoliated deciduous teeth (SHED). Supplementary Fig. 2. Hepatogenic properties of SHED. Supplementary Fig. 3. Expression of hepatic function-associated genes in SHED-Heps. Supplementary Fig. 4. Hepatic functions of SHED-Heps. Supplementary Fig. 5. Effects of SHED-Heps transplantation on liver fibrosis in CCl4-treated mice. Supplementary Fig. 6. Immunohistochemical control tests. Supplementary Fig. 7. Immunohistochemical specificity of antibodies against human leukocyte antigen A, B, and C (HLA-ABC), human hepatocyte paraffin 1 (HepPar1), human ALB, and human MME. Supplementary Fig. 8. Effects of SHED-Heps transplantation on MME expression in liver of CCl4-treated mice. Supplementary Fig. 9. Immunohistochemical localization of biliary transporter markers ATP-binding cassette subfamily B member 1 (ABCB1), ABCB11, and ABCC2. Supplementary Fig. 10. Distribution of biliary canaliculi markers in liver of SHED-Hep-transplanted CCl4-treated mice. Supplementary Fig. 11. Immunohistochemical localization of KRT19 and KRT7. [file 13287_2020_2113_MOESM1_ESM.zip]

Archive with 2 entries (2 files):
- Ratih(SHEDHepBiliaryNetwork)SupplFiguresSCRT_Revised.pptx
- Ratih(SHEDHepBiliaryNetwork)SupplInformationSCRT_Revised.docx
